# Supplementary material for: An Alternative Serological Measure for Assessing Foot-and-Mouth Disease Vaccine Efficacy against Homologous and Heterologous Viral Challenges in Pigs
Source: Vaccines (Basel). 2023 Dec 21;12(1):10. doi: 10.3390/vaccines12010010 (PMC10820997; doi:10.3390/vaccines12010010)
Supplement: Supplementary file 1 [file vaccines-12-00010-s001.zip]

Archive with 3 entries (3 files):
- Data S1.xlsx
- Table S1.pdf
- Table S2.pdf
